# Supplementary material for: α-Glucosidase Inhibitory and Antimicrobial Benzoylphloroglucinols from Garcinia schomburgakiana Fruits: In Vitro and In Silico Studies
Source: Molecules. 2022 Apr 15;27(8):2574. doi: 10.3390/molecules27082574 (PMC9032663; doi:10.3390/molecules27082574)
Supplement: Supplementary file 1 [file molecules-27-02574-s001.zip]

Archive with 1 entries (1 files):
- molecules-1668637-supplementary.pdf
